# Supplementary material for: Chitosan-G-Glycidyl Methacrylate/Au Nanocomposites Promote Accelerated Skin Wound Healing
Source: Pharmaceutics. 2022 Sep 2;14(9):1855. doi: 10.3390/pharmaceutics14091855 (PMC9505090; doi:10.3390/pharmaceutics14091855)
Supplement: Supplementary file 1 [file pharmaceutics-14-01855-s001.zip]

Archive with 1 entries (1 files):
- pharmaceutics-1858975-supplementary.pdf
